# Supplementary material for: Nicotinamide promotes cardiomyocyte derivation and survival through kinase inhibition in human pluripotent stem cells
Source: Cell Death Dis. 2021 Nov 29;12(12):1119. doi: 10.1038/s41419-021-04395-z (PMC8630224; doi:10.1038/s41419-021-04395-z)
Supplement: Supplementary file 8 — Supplementary Table 1 [file 41419_2021_4395_MOESM8_ESM.xlsx]

## Sheet: reagent
KEY RESOUECES TABLE
REAGENT or RESOURCE	SOURCE	IDENTIFIER
Antibody
TNNT2 Antibody	DSHB	Cat.# CT3; RRID: AB_528459
NKX2.5 Antibody	Santa Cruz	Cat.# sc-14033; RRID: AB_650281
Sarcomeric Alpha Actinin antibody	Abcam	Cat.# ab68167; RRID: AB_11157538
β-Catenin Antibody	Santa Cruz	Cat.# sc-59737; RRID: AB_781850
Anti-phospho-Myosin Light Chain 2 (Ser19)	Cell signalling	Cat.# 3671; RRID: AB_330248
Anti-Myosin (Light Chains)	Sigma	Cat.# M4401; RRID: AB_477192
β-actin	Santa Cruz	Cat.# sc-47778; RRID: AB_626632
Alexa Fluor® 488 AffiniPure Goat Anti-Mouse IgG	Jackson	Cat.# 115-545-071; RRID: AB_2338847
Alexa Fluor® 594-AffiniPure Donkey Anti-Rabbit IgG	Jackson	Cat.# 711-585-152; RRID: AB_2340621
Peroxidase AffiniPure Goat Anti-Mouse IgG (H+L)	Jackson	Cat.# 115-035-146; RRID: AB_2307392
Peroxidase AffiniPure Goat Anti-Rabbit IgG (H+L)	Jackson	Cat.# 111-035-144; RRID: AB_2307391
Chemicals, Peptides, and Recombinant Proteins
L-ascorbic acid-2-phosphate magnesium	Sigma	Cat.# A8960
Sodium selenium	Sigma	Cat.# S5261
holo-transferrin human	Sigma	Cat.# T0665
bFGF	From Chen lab (Chen et al., 2012)	N/A
Recombinant human TGF-β1	Peprotech	Cat.# 100-21
Insulin solution human	Sigma	Cat.# I9278
Sodium chloride	Sigma	Cat.# S5886
Penicillin/Streptomycin	Thermo	Cat.# 15140-122
Matrigel	Corning	Cat.# 354230
Y-27632	Selleck	Cat.# S1049
Nicotinamide	Sigma	Cat.# N0636
Nicotinic acid (Niacin)	Sigma	Cat.# N0761
EX 527 (Selisistat)	Selleck	Cat.# S1541
SirReal2	Selleck	Cat.# S7845
ABT-888	Selleck	Cat.# S1004
D4476	Selleck	Cat.# S7642
CHIR-99021	Selleck	Cat.# S2924
IWP-2	Selleck	Cat.# S7085
BIX 02189	Selleck	Cat.# S1531
SB202190	Selleck	Cat.# S1077
VEGF	Peprotech	Cat.# 100-20
DAPI	Thermo	Cat.# D1306
BSA	Sigma	Cat.# A7030
Triton™ X-100	Sigma	Cat.# X100
Paraformaldehyde	Sigma	Cat.# P6148
Critical Commercial Assays
Applied Biosystems™ High-Capacity cDNA Reverse Transcription Kit	Applied Biosystems	Cat.# 4368813
SuperSignal™ West Pico PLUS Chemiluminescent Substrate	Thermo	Cat.# 34078
SYBR® Premix Ex Taq™ (Tli RNaseH Plus)	Takara	Cat.# RR420A
P38δ Kinase Enzyme System	Promega	Cat.# V4078
ADP-GloTM Kinase Assay	Promega	Cat.# V9101
Seahorse XF Cell Mito Stress Test Kit	Agilent	Cat.# 103015-100
Seahorse XF Glycolysis Stress Test Kit	Agilent	Cat.# 103020-100
Seahorse XF Cell culture microplates	Agilent	Cat.# 101085-004
Seahorse XFe96 FluxPak mini	Agilent	Cat.# 102601-100
Seahorse XF Calibrant Solution	Agilent	Cat.# 100840-000
Seahorse XF base medium	Agilent	Cat.# 102353-100
Software and Algorithms
Prism 8	GraphPad Software	https://www.graphpad.com
FlowJo V7.6.1	FlowJo	https://www.flowjo.com
R 3.4.2	R Software	https://www.rproject.org/
LAS X	Leica	https://www.leica-microsystems.com/ products/microscope-software/p/leica-las-x-ls/
Experimental Models: Cell Lines
Human ESC H1	(Thomson et al., 1998)	N/A
Human ESC H9	(Thomson et al., 1998)	N/A
iPSC NL-4 (NCRM-4)	From NIH	N/A
Other
DMEM/F12	Thermo	Cat.# 11330-032
Matrigel	Corning	Cat.# 354230
TrypLE select enzyme	Thermo	Cat.# 12563-029
RNAiso Plus	Takara	Cat.# 9109
Vectashield Antifade Mounting Medium	Vector	Cat.# H-1000
Chemically Defined Lipid Concentrate	Thermo	Cat.# 11905031
Primers of q-PCR
Gene	Sequence (5'-3')
ACTA2-Forward	CTATCCCCGGGACTAAGACG
ACTA2-Reverse	ACCATCACCCCCTGATGTCT
ACTN2-Forward	GACATCGTGAACACCCCTAAAC
ACTN2-Reverse	CCGCAAAAGCGTGGTAGAA
AFP-Forward	CTTTGGGCTGCTCGCTATGA
AFP-Reverse	GCATGTTGATTTAACAAGCTGCT
ALCAM-Forward	ACTTGACGTACCTCAGAATCTCA
ALCAM-Reverse	CATCGTCGTACTGCACACTTT
ALDH1A1-Forward	GCACGCCAGACTTACCTGTC
ALDH1A1-Reverse	CCTCCTCAGTTGCAGGATTAAAG
ATP2A2-Forward	CATCAAGCACACTGATCCCGT
ATP2A2-Reverse	CCACTCCCATAGCTTTCCCAG
AXIN2-Forward	GTGAGGTCCACGGAAACTGT
AXIN2-Reverse	TGGCTGGTGCAAAGACATAG
CACNA1D-Forward	GACCAACTTCTCAGCCGAATA
CACNA1D-Reverse	GTGCAGAGGTGCTCATAGTT
CASQ2-Forward	CATTGCCATCCCCAACAAACC
CASQ2-Reverse	AGAGTGGGTCTTTGGTGTTCC
CD44-Forward	CTGCCGCTTTGCAGGTGTA
CD44-Reverse	CATTGTGGGCAAGGTGCTATT
CDH5-Forward	TTGGAACCAGATGCACATTGAT
CDH5-Reverse	TCTTGCGACTCACGCTTGAC
FZD4-Forward	TCAAGAGACGCTGTGAACCC
FZD4-Reverse	GGTCGTTCTGTGGTGGGAAT
FZD7-Forward	CGCCTCTGTTCGTCTACCTC
FZD7-Reverse	TCATGATGGTGCGGATACGG
HCN4-Forward	GACTGCTGGGTGTCCATCAA
HCN4-Reverse	AGAGCG CGTAGGAGTACTGCTT
IRX4-Forward	TTGGACTCCTGGGAACATGGACAA
IRX4-Reverse	ATGCTTCAGGGTATCTGGCCTCTT
ITGB1-Forward	CAAGAGAGCTGAAGACTATCCCA
ITGB1-Reverse	TGAAGTCCGAAGTAATCCTCCT
KCNA4-Forward	GTACCTCCCATGACCCTCAGA
KCNA4-Reverse	CTGCCGGTAGTGGGCTTTC
KCNH2-Forward	CAACCTGGGCGACCAGATAG
KCNH2-Reverse	GGTGTTGGGAGAGACGTTGC
KRT19-Forward	TGAGTGACATGCGAAGCCAAT
KRT19-Reverse	CTCCCGGTTCAATTCTTCAGTC
MYH7-Forward	TCGTGCCTGATGACAAACAGGAGT
MYH7-Reverse	ATACTCGGTCTCGGCAGTGACTTT
MYL2-Forward	TGTCCCTACCTTGTCTGTTAGCCA
MYL2-Reverse	ATTGGAACATGGCCTCTGGATGGA
MYL7-Forward	ACATCATCACCCATGGAGACGAGA
MYL7-Reverse	GCAACAGAGTTTATTGAGGTGCCC
NKX2.5-Reverse	CAGCTCTTTCTTTTCGGCTCTA
NKX2-5-Forward	CAAGTGTGCGTCTGCCTTT
NPPA-Forward	GGGTCTCTGCTGCATTTGTGTCAT
NPPA-Reverse	AGAGGCGAGGAAGTCACCATCAAA
PDGFRB-Forward	TGGGCTAGACACGGGAGAATACTT
PDGFRB-Reverse	AAGATGTAGAGCCGTTTCCGCTCA
PECAM1-Forward	ATACTCTAGAACGGAAGGCTCC
PECAM1-Reverse	TAAGAACCGGCAGCTTAGCC
ROR2-Forward	CCCCTCATTAACCAGCACAA
ROR2-Reverse	TTCCCAAACCGGTCCTCT
RYR2-Forward	ACAACAGAAGCTATGCTTGGC
RYR2-Reverse	GAGGAGTGTTCGATGACCACC
TBP-Forward	TGAGTTGCTCATACCGTGCTGCTA
TBP-Reverse	CCCTCAAACCAACTTGTCAACAGC
TBX18-Forward	TTAACCTTGTCCGTCTGCCTGAGT
TBX18-Reverse	GTAATGGGCTTTGGCCTTTGCACT
TBX5-Forward	CTGTGGCTAAAATTCCACGAAGT
TBX5-Reverse	GTGATCGTCGGCAGGTACAAT
TNNT2-Forward	GGAGGAGTCCAAACCAAAGCC
TNNT2-Reverse	TCAAAGTCCACTCTCTCTCCATC
WNT11-Forward	GGCCAAGTTTTCCGATGCTC
WNT11-Reverse	CACCCCATGGCACTTACACT
WNT2-Forward	AAAGAAGATGGGAAGCGCCA
WNT2-Reverse	TTCATCAGGGCTCTGGCATC
WNT3-Forward	CGCACGACTATCCTGGAC
WNT3-Reverse	GAGGCGCTGTCATACTTGTC
WNT5A-Forward	GCCCAGGTTGTAATTGAAGC
WNT5A-Reverse	TGGCACAGTTTCTTCTGTCC
WNT5B-Forward	CGGGAGCGAGAGAAGAACT
WNT5B-Reverse	CGTCTGCCATCTTATACACAGC
WT1-Forward	ATAGGCCAGGGCATGTGTATGTGT
WT1-Reverse	AGTTGCCTGGCAGAACTACATCCT
