# Supplementary material for: Nicotinamide promotes cardiomyocyte derivation and survival through kinase inhibition in human pluripotent stem cells
Source: Cell Death Dis. 2021 Nov 29;12(12):1119. doi: 10.1038/s41419-021-04395-z (PMC8630224; doi:10.1038/s41419-021-04395-z)
Supplement: Supplementary file 9 — Supplementary Table 2 [file 41419_2021_4395_MOESM9_ESM.xlsx]

## Sheet: table S2
Compound Name	DiscoveRx Gene Symbol	Entrez Gene Symbol	Percent Control	Compound Concentration (nM)
Nicotinamide	AAK1	AAK1	38	3000000
Nicotinamide	ABL1(E255K)-phosphorylated	ABL1	59	3000000
Nicotinamide	ABL1(F317I)-nonphosphorylated	ABL1	100	3000000
Nicotinamide	ABL1(F317I)-phosphorylated	ABL1	100	3000000
Nicotinamide	ABL1(F317L)-nonphosphorylated	ABL1	100	3000000
Nicotinamide	ABL1(F317L)-phosphorylated	ABL1	43	3000000
Nicotinamide	ABL1(H396P)-nonphosphorylated	ABL1	24	3000000
Nicotinamide	ABL1(H396P)-phosphorylated	ABL1	78	3000000
Nicotinamide	ABL1(M351T)-phosphorylated	ABL1	74	3000000
Nicotinamide	ABL1(Q252H)-nonphosphorylated	ABL1	75	3000000
Nicotinamide	ABL1(Q252H)-phosphorylated	ABL1	81	3000000
Nicotinamide	ABL1(T315I)-nonphosphorylated	ABL1	100	3000000
Nicotinamide	ABL1(T315I)-phosphorylated	ABL1	68	3000000
Nicotinamide	ABL1(Y253F)-phosphorylated	ABL1	100	3000000
Nicotinamide	ABL1-nonphosphorylated	ABL1	78	3000000
Nicotinamide	ABL1-phosphorylated	ABL1	53	3000000
Nicotinamide	ABL2	ABL2	92	3000000
Nicotinamide	ACVR1	ACVR1	65	3000000
Nicotinamide	ACVR1B	ACVR1B	93	3000000
Nicotinamide	ACVR2A	ACVR2A	39	3000000
Nicotinamide	ACVR2B	ACVR2B	27	3000000
Nicotinamide	ACVRL1	ACVRL1	74	3000000
Nicotinamide	ADCK3	CABC1	30	3000000
Nicotinamide	ADCK4	ADCK4	74	3000000
Nicotinamide	AKT1	AKT1	97	3000000
Nicotinamide	AKT2	AKT2	100	3000000
Nicotinamide	AKT3	AKT3	97	3000000
Nicotinamide	ALK	ALK	73	3000000
Nicotinamide	ALK(C1156Y)	ALK	89	3000000
Nicotinamide	ALK(L1196M)	ALK	96	3000000
Nicotinamide	AMPK-alpha1	PRKAA1	86	3000000
Nicotinamide	AMPK-alpha2	PRKAA2	94	3000000
Nicotinamide	ANKK1	ANKK1	30	3000000
Nicotinamide	ARK5	NUAK1	100	3000000
Nicotinamide	ASK1	MAP3K5	64	3000000
Nicotinamide	ASK2	MAP3K6	82	3000000
Nicotinamide	AURKA	AURKA	48	3000000
Nicotinamide	AURKB	AURKB	32	3000000
Nicotinamide	AURKC	AURKC	63	3000000
Nicotinamide	AXL	AXL	93	3000000
Nicotinamide	BIKE	BMP2K	28	3000000
Nicotinamide	BLK	BLK	74	3000000
Nicotinamide	BMPR1A	BMPR1A	92	3000000
Nicotinamide	BMPR1B	BMPR1B	9.8	3000000
Nicotinamide	BMPR2	BMPR2	44	3000000
Nicotinamide	BMX	BMX	82	3000000
Nicotinamide	BRAF	BRAF	67	3000000
Nicotinamide	BRAF(V600E)	BRAF	70	3000000
Nicotinamide	BRK	PTK6	68	3000000
Nicotinamide	BRSK1	BRSK1	46	3000000
Nicotinamide	BRSK2	BRSK2	87	3000000
Nicotinamide	BTK	BTK	79	3000000
Nicotinamide	BUB1	BUB1	81	3000000
Nicotinamide	CAMK1	CAMK1	43	3000000
Nicotinamide	CAMK1B	PNCK	20	3000000
Nicotinamide	CAMK1D	CAMK1D	53	3000000
Nicotinamide	CAMK1G	CAMK1G	65	3000000
Nicotinamide	CAMK2A	CAMK2A	67	3000000
Nicotinamide	CAMK2B	CAMK2B	62	3000000
Nicotinamide	CAMK2D	CAMK2D	97	3000000
Nicotinamide	CAMK2G	CAMK2G	96	3000000
Nicotinamide	CAMK4	CAMK4	100	3000000
Nicotinamide	CAMKK1	CAMKK1	91	3000000
Nicotinamide	CAMKK2	CAMKK2	94	3000000
Nicotinamide	CASK	CASK	91	3000000
Nicotinamide	CDC2L1	CDK11B	82	3000000
Nicotinamide	CDC2L2	CDC2L2	65	3000000
Nicotinamide	CDC2L5	CDK13	100	3000000
Nicotinamide	CDK11	CDK19	54	3000000
Nicotinamide	CDK2	CDK2	100	3000000
Nicotinamide	CDK3	CDK3	88	3000000
Nicotinamide	CDK4	CDK4	100	3000000
Nicotinamide	CDK4-cyclinD1	CDK4	80	3000000
Nicotinamide	CDK4-cyclinD3	CDK4	100	3000000
Nicotinamide	CDK5	CDK5	90	3000000
Nicotinamide	CDK7	CDK7	64	3000000
Nicotinamide	CDK8	CDK8	63	3000000
Nicotinamide	CDK9	CDK9	99	3000000
Nicotinamide	CDKL1	CDKL1	99	3000000
Nicotinamide	CDKL2	CDKL2	96	3000000
Nicotinamide	CDKL3	CDKL3	87	3000000
Nicotinamide	CDKL5	CDKL5	100	3000000
Nicotinamide	CHEK1	CHEK1	81	3000000
Nicotinamide	CHEK2	CHEK2	25	3000000
Nicotinamide	CIT	CIT	25	3000000
Nicotinamide	CLK1	CLK1	58	3000000
Nicotinamide	CLK2	CLK2	46	3000000
Nicotinamide	CLK3	CLK3	66	3000000
Nicotinamide	CLK4	CLK4	61	3000000
Nicotinamide	CSF1R	CSF1R	70	3000000
Nicotinamide	CSF1R-autoinhibited	CSF1R	58	3000000
Nicotinamide	CSK	CSK	73	3000000
Nicotinamide	CSNK1A1	CSNK1A1	11	3000000
Nicotinamide	CSNK1A1L	CSNK1A1L	40	3000000
Nicotinamide	CSNK1D	CSNK1D	8.9	3000000
Nicotinamide	CSNK1E	CSNK1E	5.1	3000000
Nicotinamide	CSNK1G1	CSNK1G1	80	3000000
Nicotinamide	CSNK1G2	CSNK1G2	50	3000000
Nicotinamide	CSNK1G3	CSNK1G3	66	3000000
Nicotinamide	CSNK2A1	CSNK2A1	58	3000000
Nicotinamide	CSNK2A2	CSNK2A2	56	3000000
Nicotinamide	CTK	MATK	93	3000000
Nicotinamide	DAPK1	DAPK1	37	3000000
Nicotinamide	DAPK2	DAPK2	39	3000000
Nicotinamide	DAPK3	DAPK3	27	3000000
Nicotinamide	DCAMKL1	DCLK1	88	3000000
Nicotinamide	DCAMKL2	DCLK2	73	3000000
Nicotinamide	DCAMKL3	DCLK3	81	3000000
Nicotinamide	DDR1	DDR1	97	3000000
Nicotinamide	DDR2	DDR2	91	3000000
Nicotinamide	DLK	MAP3K12	73	3000000
Nicotinamide	DMPK	DMPK	71	3000000
Nicotinamide	DMPK2	CDC42BPG	70	3000000
Nicotinamide	DRAK1	STK17A	57	3000000
Nicotinamide	DRAK2	STK17B	78	3000000
Nicotinamide	DYRK1A	DYRK1A	25	3000000
Nicotinamide	DYRK1B	DYRK1B	51	3000000
Nicotinamide	DYRK2	DYRK2	39	3000000
Nicotinamide	EGFR	EGFR	61	3000000
Nicotinamide	EGFR(E746-A750del)	EGFR	71	3000000
Nicotinamide	EGFR(G719C)	EGFR	41	3000000
Nicotinamide	EGFR(G719S)	EGFR	46	3000000
Nicotinamide	EGFR(L747-E749del, A750P)	EGFR	67	3000000
Nicotinamide	EGFR(L747-S752del, P753S)	EGFR	79	3000000
Nicotinamide	EGFR(L747-T751del,Sins)	EGFR	75	3000000
Nicotinamide	EGFR(L858R)	EGFR	84	3000000
Nicotinamide	EGFR(L858R,T790M)	EGFR	76	3000000
Nicotinamide	EGFR(L861Q)	EGFR	84	3000000
Nicotinamide	EGFR(S752-I759del)	EGFR	72	3000000
Nicotinamide	EGFR(T790M)	EGFR	81	3000000
Nicotinamide	EIF2AK1	EIF2AK1	100	3000000
Nicotinamide	EPHA1	EPHA1	71	3000000
Nicotinamide	EPHA2	EPHA2	98	3000000
Nicotinamide	EPHA3	EPHA3	77	3000000
Nicotinamide	EPHA4	EPHA4	97	3000000
Nicotinamide	EPHA5	EPHA5	84	3000000
Nicotinamide	EPHA6	EPHA6	95	3000000
Nicotinamide	EPHA7	EPHA7	87	3000000
Nicotinamide	EPHA8	EPHA8	91	3000000
Nicotinamide	EPHB1	EPHB1	88	3000000
Nicotinamide	EPHB2	EPHB2	81	3000000
Nicotinamide	EPHB3	EPHB3	77	3000000
Nicotinamide	EPHB4	EPHB4	100	3000000
Nicotinamide	EPHB6	EPHB6	17	3000000
Nicotinamide	ERBB2	ERBB2	70	3000000
Nicotinamide	ERBB3	ERBB3	65	3000000
Nicotinamide	ERBB4	ERBB4	67	3000000
Nicotinamide	ERK1	MAPK3	84	3000000
Nicotinamide	ERK2	MAPK1	79	3000000
Nicotinamide	ERK3	MAPK6	98	3000000
Nicotinamide	ERK4	MAPK4	82	3000000
Nicotinamide	ERK5	MAPK7	75	3000000
Nicotinamide	ERK8	MAPK15	80	3000000
Nicotinamide	ERN1	ERN1	78	3000000
Nicotinamide	FAK	PTK2	88	3000000
Nicotinamide	FER	FER	100	3000000
Nicotinamide	FES	FES	100	3000000
Nicotinamide	FGFR1	FGFR1	59	3000000
Nicotinamide	FGFR2	FGFR2	69	3000000
Nicotinamide	FGFR3	FGFR3	70	3000000
Nicotinamide	FGFR3(G697C)	FGFR3	76	3000000
Nicotinamide	FGFR4	FGFR4	87	3000000
Nicotinamide	FGR	FGR	100	3000000
Nicotinamide	FLT1	FLT1	58	3000000
Nicotinamide	FLT3	FLT3	82	3000000
Nicotinamide	FLT3(D835H)	FLT3	69	3000000
Nicotinamide	FLT3(D835V)	FLT3	37	3000000
Nicotinamide	FLT3(D835Y)	FLT3	63	3000000
Nicotinamide	FLT3(ITD)	FLT3	69	3000000
Nicotinamide	FLT3(ITD,D835V)	FLT3	41	3000000
Nicotinamide	FLT3(ITD,F691L)	FLT3	42	3000000
Nicotinamide	FLT3(K663Q)	FLT3	80	3000000
Nicotinamide	FLT3(N841I)	FLT3	47	3000000
Nicotinamide	FLT3(R834Q)	FLT3	100	3000000
Nicotinamide	FLT3-autoinhibited	FLT3	100	3000000
Nicotinamide	FLT4	FLT4	96	3000000
Nicotinamide	FRK	FRK	99	3000000
Nicotinamide	FYN	FYN	92	3000000
Nicotinamide	GAK	GAK	66	3000000
Nicotinamide	GCN2(Kin.Dom.2,S808G)	EIF2AK4	38	3000000
Nicotinamide	GRK1	GRK1	59	3000000
Nicotinamide	GRK2	ADRBK1	30	3000000
Nicotinamide	GRK3	ADRBK2	44	3000000
Nicotinamide	GRK4	GRK4	64	3000000
Nicotinamide	GRK7	GRK7	95	3000000
Nicotinamide	GSK3A	GSK3A	87	3000000
Nicotinamide	GSK3B	GSK3B	100	3000000
Nicotinamide	HASPIN	GSG2	7.1	3000000
Nicotinamide	HCK	HCK	79	3000000
Nicotinamide	HIPK1	HIPK1	34	3000000
Nicotinamide	HIPK2	HIPK2	70	3000000
Nicotinamide	HIPK3	HIPK3	61	3000000
Nicotinamide	HIPK4	HIPK4	62	3000000
Nicotinamide	HPK1	MAP4K1	57	3000000
Nicotinamide	HUNK	HUNK	99	3000000
Nicotinamide	ICK	ICK	100	3000000
Nicotinamide	IGF1R	IGF1R	100	3000000
Nicotinamide	IKK-alpha	CHUK	44	3000000
Nicotinamide	IKK-beta	IKBKB	28	3000000
Nicotinamide	IKK-epsilon	IKBKE	91	3000000
Nicotinamide	INSR	INSR	85	3000000
Nicotinamide	INSRR	INSRR	82	3000000
Nicotinamide	IRAK1	IRAK1	38	3000000
Nicotinamide	IRAK3	IRAK3	50	3000000
Nicotinamide	IRAK4	IRAK4	73	3000000
Nicotinamide	ITK	ITK	96	3000000
Nicotinamide	JAK1(JH1domain-catalytic)	JAK1	97	3000000
Nicotinamide	JAK1(JH2domain-pseudokinase)	JAK1	36	3000000
Nicotinamide	JAK2(JH1domain-catalytic)	JAK2	49	3000000
Nicotinamide	JAK3(JH1domain-catalytic)	JAK3	20	3000000
Nicotinamide	JNK1	MAPK8	37	3000000
Nicotinamide	JNK2	MAPK9	72	3000000
Nicotinamide	JNK3	MAPK10	66	3000000
Nicotinamide	KIT	KIT	48	3000000
Nicotinamide	KIT(A829P)	KIT	77	3000000
Nicotinamide	KIT(D816H)	KIT	88	3000000
Nicotinamide	KIT(D816V)	KIT	66	3000000
Nicotinamide	KIT(L576P)	KIT	27	3000000
Nicotinamide	KIT(V559D)	KIT	50	3000000
Nicotinamide	KIT(V559D,T670I)	KIT	71	3000000
Nicotinamide	KIT(V559D,V654A)	KIT	85	3000000
Nicotinamide	KIT-autoinhibited	KIT	67	3000000
Nicotinamide	LATS1	LATS1	60	3000000
Nicotinamide	LATS2	LATS2	44	3000000
Nicotinamide	LCK	LCK	64	3000000
Nicotinamide	LIMK1	LIMK1	100	3000000
Nicotinamide	LIMK2	LIMK2	80	3000000
Nicotinamide	LKB1	STK11	57	3000000
Nicotinamide	LOK	STK10	75	3000000
Nicotinamide	LRRK2	LRRK2	76	3000000
Nicotinamide	LRRK2(G2019S)	LRRK2	100	3000000
Nicotinamide	LTK	LTK	82	3000000
Nicotinamide	LYN	LYN	90	3000000
Nicotinamide	LZK	MAP3K13	100	3000000
Nicotinamide	MAK	MAK	57	3000000
Nicotinamide	MAP3K1	MAP3K1	65	3000000
Nicotinamide	MAP3K15	MAP3K15	85	3000000
Nicotinamide	MAP3K2	MAP3K2	58	3000000
Nicotinamide	MAP3K3	MAP3K3	51	3000000
Nicotinamide	MAP3K4	MAP3K4	98	3000000
Nicotinamide	MAP4K2	MAP4K2	59	3000000
Nicotinamide	MAP4K3	MAP4K3	100	3000000
Nicotinamide	MAP4K4	MAP4K4	79	3000000
Nicotinamide	MAP4K5	MAP4K5	95	3000000
Nicotinamide	MAPKAPK2	MAPKAPK2	100	3000000
Nicotinamide	MAPKAPK5	MAPKAPK5	100	3000000
Nicotinamide	MARK1	MARK1	64	3000000
Nicotinamide	MARK2	MARK2	67	3000000
Nicotinamide	MARK3	MARK3	61	3000000
Nicotinamide	MARK4	MARK4	63	3000000
Nicotinamide	MAST1	MAST1	93	3000000
Nicotinamide	MEK1	MAP2K1	45	3000000
Nicotinamide	MEK2	MAP2K2	50	3000000
Nicotinamide	MEK3	MAP2K3	44	3000000
Nicotinamide	MEK4	MAP2K4	50	3000000
Nicotinamide	MEK5	MAP2K5	4.8	3000000
Nicotinamide	MEK6	MAP2K6	96	3000000
Nicotinamide	MELK	MELK	61	3000000
Nicotinamide	MERTK	MERTK	95	3000000
Nicotinamide	MET	MET	92	3000000
Nicotinamide	MET(M1250T)	MET	98	3000000
Nicotinamide	MET(Y1235D)	MET	84	3000000
Nicotinamide	MINK	MINK1	37	3000000
Nicotinamide	MKK7	MAP2K7	80	3000000
Nicotinamide	MKNK1	MKNK1	90	3000000
Nicotinamide	MKNK2	MKNK2	34	3000000
Nicotinamide	MLCK	MYLK3	70	3000000
Nicotinamide	MLK1	MAP3K9	93	3000000
Nicotinamide	MLK2	MAP3K10	89	3000000
Nicotinamide	MLK3	MAP3K11	100	3000000
Nicotinamide	MRCKA	CDC42BPA	20	3000000
Nicotinamide	MRCKB	CDC42BPB	100	3000000
Nicotinamide	MST1	STK4	82	3000000
Nicotinamide	MST1R	MST1R	100	3000000
Nicotinamide	MST2	STK3	53	3000000
Nicotinamide	MST3	STK24	56	3000000
Nicotinamide	MST4	MST4	56	3000000
Nicotinamide	MTOR	MTOR	66	3000000
Nicotinamide	MUSK	MUSK	50	3000000
Nicotinamide	MYLK	MYLK	39	3000000
Nicotinamide	MYLK2	MYLK2	97	3000000
Nicotinamide	MYLK4	MYLK4	45	3000000
Nicotinamide	MYO3A	MYO3A	83	3000000
Nicotinamide	MYO3B	MYO3B	95	3000000
Nicotinamide	NDR1	STK38	35	3000000
Nicotinamide	NDR2	STK38L	28	3000000
Nicotinamide	NEK1	NEK1	91	3000000
Nicotinamide	NEK10	NEK10	61	3000000
Nicotinamide	NEK11	NEK11	100	3000000
Nicotinamide	NEK2	NEK2	99	3000000
Nicotinamide	NEK3	NEK3	28	3000000
Nicotinamide	NEK4	NEK4	78	3000000
Nicotinamide	NEK5	NEK5	28	3000000
Nicotinamide	NEK6	NEK6	79	3000000
Nicotinamide	NEK7	NEK7	65	3000000
Nicotinamide	NEK9	NEK9	72	3000000
Nicotinamide	NIK	MAP3K14	48	3000000
Nicotinamide	NIM1	MGC42105	95	3000000
Nicotinamide	NLK	NLK	100	3000000
Nicotinamide	OSR1	OXSR1	37	3000000
Nicotinamide	p38-alpha	MAPK14	98	3000000
Nicotinamide	p38-beta	MAPK11	95	3000000
Nicotinamide	p38-delta	MAPK13	3.1	3000000
Nicotinamide	p38-gamma	MAPK12	29	3000000
Nicotinamide	PAK1	PAK1	75	3000000
Nicotinamide	PAK2	PAK2	79	3000000
Nicotinamide	PAK3	PAK3	74	3000000
Nicotinamide	PAK4	PAK4	70	3000000
Nicotinamide	PAK6	PAK6	81	3000000
Nicotinamide	PAK7	PAK7	69	3000000
Nicotinamide	PCTK1	CDK16	100	3000000
Nicotinamide	PCTK2	CDK17	86	3000000
Nicotinamide	PCTK3	CDK18	83	3000000
Nicotinamide	PDGFRA	PDGFRA	100	3000000
Nicotinamide	PDGFRB	PDGFRB	42	3000000
Nicotinamide	PDPK1	PDPK1	83	3000000
Nicotinamide	PFCDPK1(P.falciparum)	CDPK1	51	3000000
Nicotinamide	PFPK5(P.falciparum)	MAL13P1.279	100	3000000
Nicotinamide	PFTAIRE2	CDK15	79	3000000
Nicotinamide	PFTK1	CDK14	89	3000000
Nicotinamide	PHKG1	PHKG1	76	3000000
Nicotinamide	PHKG2	PHKG2	37	3000000
Nicotinamide	PIK3C2B	PIK3C2B	92	3000000
Nicotinamide	PIK3C2G	PIK3C2G	69	3000000
Nicotinamide	PIK3CA	PIK3CA	73	3000000
Nicotinamide	PIK3CA(C420R)	PIK3CA	89	3000000
Nicotinamide	PIK3CA(E542K)	PIK3CA	100	3000000
Nicotinamide	PIK3CA(E545A)	PIK3CA	97	3000000
Nicotinamide	PIK3CA(E545K)	PIK3CA	74	3000000
Nicotinamide	PIK3CA(H1047L)	PIK3CA	87	3000000
Nicotinamide	PIK3CA(H1047Y)	PIK3CA	94	3000000
Nicotinamide	PIK3CA(I800L)	PIK3CA	80	3000000
Nicotinamide	PIK3CA(M1043I)	PIK3CA	100	3000000
Nicotinamide	PIK3CA(Q546K)	PIK3CA	74	3000000
Nicotinamide	PIK3CB	PIK3CB	100	3000000
Nicotinamide	PIK3CD	PIK3CD	86	3000000
Nicotinamide	PIK3CG	PIK3CG	61	3000000
Nicotinamide	PIK4CB	PI4KB	40	3000000
Nicotinamide	PIKFYVE	PIKFYVE	64	3000000
Nicotinamide	PIM1	PIM1	83	3000000
Nicotinamide	PIM2	PIM2	43	3000000
Nicotinamide	PIM3	PIM3	78	3000000
Nicotinamide	PIP5K1A	PIP5K1A	51	3000000
Nicotinamide	PIP5K1C	PIP5K1C	16	3000000
Nicotinamide	PIP5K2B	PIP4K2B	83	3000000
Nicotinamide	PIP5K2C	PIP4K2C	49	3000000
Nicotinamide	PKAC-alpha	PRKACA	47	3000000
Nicotinamide	PKAC-beta	PRKACB	61	3000000
Nicotinamide	PKMYT1	PKMYT1	99	3000000
Nicotinamide	PKN1	PKN1	59	3000000
Nicotinamide	PKN2	PKN2	55	3000000
Nicotinamide	PKNB(M.tuberculosis)	pknB	36	3000000
Nicotinamide	PLK1	PLK1	98	3000000
Nicotinamide	PLK2	PLK2	85	3000000
Nicotinamide	PLK3	PLK3	55	3000000
Nicotinamide	PLK4	PLK4	78	3000000
Nicotinamide	PRKCD	PRKCD	82	3000000
Nicotinamide	PRKCE	PRKCE	71	3000000
Nicotinamide	PRKCH	PRKCH	57	3000000
Nicotinamide	PRKCI	PRKCI	82	3000000
Nicotinamide	PRKCQ	PRKCQ	83	3000000
Nicotinamide	PRKD1	PRKD1	88	3000000
Nicotinamide	PRKD2	PRKD2	98	3000000
Nicotinamide	PRKD3	PRKD3	45	3000000
Nicotinamide	PRKG1	PRKG1	64	3000000
Nicotinamide	PRKG2	PRKG2	100	3000000
Nicotinamide	PRKR	EIF2AK2	75	3000000
Nicotinamide	PRKX	PRKX	36	3000000
Nicotinamide	PRP4	PRPF4B	100	3000000
Nicotinamide	PYK2	PTK2B	91	3000000
Nicotinamide	QSK	KIAA0999	88	3000000
Nicotinamide	RAF1	RAF1	93	3000000
Nicotinamide	RET	RET	86	3000000
Nicotinamide	RET(M918T)	RET	73	3000000
Nicotinamide	RET(V804L)	RET	91	3000000
Nicotinamide	RET(V804M)	RET	92	3000000
Nicotinamide	RIOK1	RIOK1	30	3000000
Nicotinamide	RIOK2	RIOK2	21	3000000
Nicotinamide	RIOK3	RIOK3	72	3000000
Nicotinamide	RIPK1	RIPK1	80	3000000
Nicotinamide	RIPK2	RIPK2	79	3000000
Nicotinamide	RIPK4	RIPK4	9.2	3000000
Nicotinamide	RIPK5	DSTYK	68	3000000
Nicotinamide	ROCK1	ROCK1	3.4	3000000
Nicotinamide	ROCK2	ROCK2	5	3000000
Nicotinamide	ROS1	ROS1	55	3000000
Nicotinamide	RPS6KA4(Kin.Dom.1-N-terminal)	RPS6KA4	97	3000000
Nicotinamide	RPS6KA4(Kin.Dom.2-C-terminal)	RPS6KA4	34	3000000
Nicotinamide	RPS6KA5(Kin.Dom.1-N-terminal)	RPS6KA5	100	3000000
Nicotinamide	RPS6KA5(Kin.Dom.2-C-terminal)	RPS6KA5	49	3000000
Nicotinamide	RSK1(Kin.Dom.1-N-terminal)	RPS6KA1	91	3000000
Nicotinamide	RSK1(Kin.Dom.2-C-terminal)	RPS6KA1	17	3000000
Nicotinamide	RSK2(Kin.Dom.1-N-terminal)	RPS6KA3	46	3000000
Nicotinamide	RSK2(Kin.Dom.2-C-terminal)	RPS6KA3	75	3000000
Nicotinamide	RSK3(Kin.Dom.1-N-terminal)	RPS6KA2	95	3000000
Nicotinamide	RSK3(Kin.Dom.2-C-terminal)	RPS6KA2	71	3000000
Nicotinamide	RSK4(Kin.Dom.1-N-terminal)	RPS6KA6	61	3000000
Nicotinamide	RSK4(Kin.Dom.2-C-terminal)	RPS6KA6	36	3000000
Nicotinamide	S6K1	RPS6KB1	62	3000000
Nicotinamide	SBK1	SBK1	49	3000000
Nicotinamide	SGK	SGK1	68	3000000
Nicotinamide	SgK110	SgK110	100	3000000
Nicotinamide	SGK2	SGK2	95	3000000
Nicotinamide	SGK3	SGK3	64	3000000
Nicotinamide	SIK	SIK1	83	3000000
Nicotinamide	SIK2	SIK2	94	3000000
Nicotinamide	SLK	SLK	62	3000000
Nicotinamide	SNARK	NUAK2	63	3000000
Nicotinamide	SNRK	SNRK	100	3000000
Nicotinamide	SRC	SRC	57	3000000
Nicotinamide	SRMS	SRMS	56	3000000
Nicotinamide	SRPK1	SRPK1	62	3000000
Nicotinamide	SRPK2	SRPK2	85	3000000
Nicotinamide	SRPK3	SRPK3	65	3000000
Nicotinamide	STK16	STK16	62	3000000
Nicotinamide	STK33	STK33	67	3000000
Nicotinamide	STK35	STK35	100	3000000
Nicotinamide	STK36	STK36	88	3000000
Nicotinamide	STK39	STK39	76	3000000
Nicotinamide	SYK	SYK	98	3000000
Nicotinamide	TAK1	MAP3K7	91	3000000
Nicotinamide	TAOK1	TAOK1	61	3000000
Nicotinamide	TAOK2	TAOK2	96	3000000
Nicotinamide	TAOK3	TAOK3	89	3000000
Nicotinamide	TBK1	TBK1	49	3000000
Nicotinamide	TEC	TEC	91	3000000
Nicotinamide	TESK1	TESK1	98	3000000
Nicotinamide	TGFBR1	TGFBR1	86	3000000
Nicotinamide	TGFBR2	TGFBR2	26	3000000
Nicotinamide	TIE1	TIE1	66	3000000
Nicotinamide	TIE2	TEK	98	3000000
Nicotinamide	TLK1	TLK1	72	3000000
Nicotinamide	TLK2	TLK2	94	3000000
Nicotinamide	TNIK	TNIK	54	3000000
Nicotinamide	TNK1	TNK1	81	3000000
Nicotinamide	TNK2	TNK2	99	3000000
Nicotinamide	TNNI3K	TNNI3K	93	3000000
Nicotinamide	TRKA	NTRK1	71	3000000
Nicotinamide	TRKB	NTRK2	100	3000000
Nicotinamide	TRKC	NTRK3	100	3000000
Nicotinamide	TRPM6	TRPM6	98	3000000
Nicotinamide	TSSK1B	TSSK1B	100	3000000
Nicotinamide	TSSK3	TSSK3	64	3000000
Nicotinamide	TTK	TTK	49	3000000
Nicotinamide	TXK	TXK	76	3000000
Nicotinamide	TYK2(JH1domain-catalytic)	TYK2	24	3000000
Nicotinamide	TYK2(JH2domain-pseudokinase)	TYK2	29	3000000
Nicotinamide	TYRO3	TYRO3	100	3000000
Nicotinamide	ULK1	ULK1	48	3000000
Nicotinamide	ULK2	ULK2	54	3000000
Nicotinamide	ULK3	ULK3	66	3000000
Nicotinamide	VEGFR2	KDR	79	3000000
Nicotinamide	VPS34	PIK3C3	15	3000000
Nicotinamide	VRK2	VRK2	43	3000000
Nicotinamide	WEE1	WEE1	95	3000000
Nicotinamide	WEE2	WEE2	88	3000000
Nicotinamide	WNK1	WNK1	92	3000000
Nicotinamide	WNK2	WNK2	91	3000000
Nicotinamide	WNK3	WNK3	62	3000000
Nicotinamide	WNK4	WNK4	100	3000000
Nicotinamide	YANK1	STK32A	65	3000000
Nicotinamide	YANK2	STK32B	71	3000000
Nicotinamide	YANK3	STK32C	78	3000000
Nicotinamide	YES	YES1	93	3000000
Nicotinamide	YSK1	STK25	69	3000000
Nicotinamide	YSK4	MAP3K19	7.8	3000000
Nicotinamide	ZAK	ZAK	56	3000000
Nicotinamide	ZAP70	ZAP70	100	3000000
